# Supplementary material for: Histidine-Rich Glycoprotein Suppresses the S100A8/A9-Mediated Organotropic Metastasis of Melanoma Cells
Source: Int J Mol Sci. 2022 Sep 7;23(18):10300. doi: 10.3390/ijms231810300 (PMC9499646; doi:10.3390/ijms231810300)
Supplement: Supplementary file 1 [file ijms-23-10300-s001.zip]

Archive with 1 entries (1 files):
- ijms-1884637-supplementary.pdf
